# Supplementary material for: Antioxidant and Anti-inflammatory Properties of Resveratrol in Diabetic Nephropathy: A Systematic Review and Meta-analysis of Animal Studies
Source: Front Pharmacol. 2022 Mar 9;13:841818. doi: 10.3389/fphar.2022.841818 (PMC8959544; doi:10.3389/fphar.2022.841818)
Supplement: Supplementary file 4 [file DataSheet2.xlsx]

## Sheet: Blood Glucose
study year	e	esd	en	c	csd	cn
Ding et al., 2010	25.87	4.76	6	27.18	3.23	7
Chang et al., 2011	20.92	1.98	15	31.46	2.51	7
Chen et al., 2011	26.34	3.24	7	28.96	3.39	7
Kitada et al., 2011	14.71	2.45	18	17.48	2.82	19
Palsamy and Subramanian, 2011	6.38	0.34	6	15.84	0.44	6
Khamneh et al., 2012	19.79	0.29	6	23.42	0.28	6
Ramar et al., 2012	10.98	0.64	6	12.47	0.84	6
Wu et al., 2012	27.8	3.3	12	28.2	2.7	10
Huang et al., 2013	16.83	2.22	8	22.53	3.81	8
Jiang et al., 2013	21.3	3.45	8	23.3	2.79	8
Kim et al., 2013	25.36	5.05	8	26.92	2.72	8
Wen et al., 2013	24.1	0.92	10	26.03	0.92	10
Elbe et al., 2015	21.96	3.32	7	31.45	3.32	7
Ji et al., 2014	28.7	3.6	10	29.4	2.5	10
Xu et al., 2014	17.19	4.27	8	20.04	4.8	8
Zheng et al., 2014	15.56	1.51	12	17.56	3.74	12
He et al., 2016	19.59	1.08	8	21.15	1.06	8
Hussein and Mahfouz, 2016	8.34	0.59	9	16.62	0.8	9
Koca et al., 2016	5.34	0.7	9	7.41	0.82	12
Ma et al., 2016	4.86	0.23	11	5.31	0.57	11
Park et al., 2016	13.72	5.01	8	13.44	2.72	8
Yan et al., 2016	27.39	2.91	8	28.61	3.39	8
Qiao et al., 2017	18.85	5.64	10	26.32	7.78	10
Xu et al., 2017	24.2	3.9	8	25.5	3.3	8
Al-Hussaini and Kilarkaje, 2018	32.41	0.85	10	32.78	0.66	10
Bashir, 2018	8.09	0.32	10	19.09	0.65	10
Rehman et al., 2018	9.3	0.54	6	20.57	1.01	6
Zhang et al., 2019	28.78	2.24	6	31.25	2.19	6
Peng et al., 2019	20.74	10.67	8	27.31	1.71	8
Wang et al., 2019	29.02	6.01	9	33.07	0.79	7
Xian et al., 2019	21.91	0.79	10	29.98	1.14	9
Wang et al., 2020	14.4	2.4	13	17.51	3.01	15
Xian et al., 2020	21.97	2.23	11	29.47	2.43	10
Qi et al., 2021	16.73	1.28	20	24.95	2.19	20

## Sheet: Scr
study year	e	esd	en	c	csd	cn
Ding et al., 2010	47.58	5.36	6	61.94	5.43	7
Chang et al., 2011	42.43	3.54	15	52.16	8.84	7
Chen et al., 2011	30.94	4.42	7	30.06	4.42	7
Khamneh et al., 2012	108.73	2.65	6	152.93	2.65	6
Ramar et al., 2012	235.14	62.76	6	283.76	37.13	6
Wu et al., 2012	56.7	5.9	12	73.5	10.9	10
Huang et al., 2013	32.38	2.8	8	48.43	10.08	8
Jiang et al., 2013	59.88	4.26	8	67.23	7.76	8
Kim et al., 2013	7.07	0.79	8	7.24	0.97	8
Elbe et al., 2015	26.52	3.54	7	42.43	4.42	7
Ji et al., 2014	61.1	6.2	10	81.2	9.8	10
Xu et al., 2014	22.1	3.54	8	25.64	2.65	8
Zheng et al., 2014	58.92	17.09	12	81.81	15.71	12
He et al., 2016	9.78	0.58	8	10.72	0.44	8
Hussein and Mahfouz, 2016	146.74	15.91	9	163.54	16.8	9
Ma et al., 2016	114.92	18.56	11	227.19	10.61	11
Park et al., 2016	7.07	0.8	8	7.25	0.97	8
Yan et al., 2016	16.1	2.19	8	31.46	3.91	8
Qiao et al., 2017	46.62	7.08	10	58.21	8.11	10
Xu et al., 2017	42.63	5.69	8	50.13	8.15	8
Bashir, 2018	67.18	2.65	10	188.29	10.61	10
Rehman et al., 2018	39.62	1.51	6	83.4	4.15	6
Peng et al., 2019	21	5.8	8	18.9	7.7	8
Xian et al., 2019	49.6	8.04	10	78.8	11.71	9
Wang et al., 2020	14.71	3.89	13	22.34	4.25	15
Xian et al., 2020	51.09	8.09	11	80.2	12.83	10
Zhu et al., 2020	66.2	4.69	10	82.63	5.63	10

## Sheet: BUN
study year	e	esd	en	c	csd	cn
Chang et al., 2011	1.21	0.1	15	1.39	0.22	7
Ramar et al., 2012	1.27	0.23	6	1.46	0.21	6
Wu et al., 2012	11.3	1.1	12	15.3	1.4	10
Huang et al., 2013	9.42	0.82	8	13.53	2.12	8
Elbe et al., 2015	1.24	0.25	7	2.41	0.23	7
Ji et al., 2014	10.7	1.2	10	16.1	1.6	10
Xu et al., 2014	2.09	0.48	8	2.43	0.56	8
Zheng et al., 2014	8.75	1.71	12	12.48	2.25	12
Ma et al., 2016	0.05	0.003	11	0.09	0.007	11
Park et al., 2016	0.02	0.001	8	0.02	0.002	8
Yan et al., 2016	7.83	0.97	8	14.46	1.68	8
Rehman et al., 2018	12.99	1.04	6	31.79	1.2	6
Zhang et al., 2019	16.37	0.72	6	17.62	0.91	6
Xian et al., 2019	20.8	3.19	10	27	3.59	9
Wang et al., 2020	7.69	1.31	13	12.38	1.57	15
Xian et al., 2020	19.2	3.43	11	28.6	2.85	10
Zhu et al., 2020	10.28	2.69	10	17.29	2.22	10

## Sheet: SOD
study year	e	esd	en	c	csd	cn
Chang et al., 2011	1.21	0.2	5	1.53	0.17	5
Kitada et al., 2011	1.09	0.08	9	1.36	0.11	9
Palsamy and Subramanian, 2011	14.25	0.51	6	9.82	0.67	6
Khamneh et al., 2012	211.18	10.6	6	146.19	19.6	6
Ramar et al., 2012	4	1.35	6	2.7	0.72	6
Wu et al., 2012	43.96	5.27	12	23.74	7.47	10
Huang et al., 2013	103.7	14	8	36.92	4.6	8
Kim et al., 2013	1.22	0.33	8	0.55	0.13	8
Elbe et al., 2015	8.33	1.06	7	8.73	0.92	7
Hussein and Mahfouz, 2016	14.76	1.17	9	8.85	0.87	9
Yan et al., 2016	21.97	1.8	8	13.61	1.47	8
Bashir, 2018	3.95	0.12	10	1.55	0.09	10
Rehman et al., 2018	224.98	7.37	6	107.35	7.36	6
Zhang et al., 2019	36.48	4.32	6	16.08	1.92	6
Sadi et al., 2019	0.57	0.05	9	0.6	0.07	12
Wang et al., 2020	0.98	0.14	6	0.32	0.07	6
Qi et al., 2021	27.5	1.96	20	19.29	0.89	20

## Sheet: MDA 
study year	e	esd	en	c	csd	cn
Wu et al., 2012	2.51	0.26	12	3.51	0.23	10
Huang et al., 2013	9.4	0.8	8	16.8	1.4	8
Elbe et al., 2015	152.94	29.41	7	302.94	29.41	7
Ji et al., 2014	2.4	0.29	10	3.53	0.34	10
Hussein and Mahfouz, 2016	51.49	5.98	9	79.12	8.21	9
Koca et al., 2016	1.98	0.2	9	4.61	1.3	12
Yan et al., 2016	2.42	0.09	8	3.68	0.2	8
Bashir, 2018	4.61	0.51	10	12.22	1.24	10
Zhang et al., 2019	13.2	1.92	6	16.56	1.91	6
Wang et al., 2020	4.44	0.76	6	9.95	1.22	6
Qi et al., 2021	4.11	0.1	20	4.98	0.13	20

## Sheet: CAT
study year	e	esd	en	c	csd	cn
Palsamy and Subramanian, 2011	32.85	1.16	6	22.41	1.36	6
Khamneh et al., 2012	1.79	0.14	6	1.03	0.07	6
Ramar et al., 2012	12.1	2.34	6	10.2	2.06	6
Elbe et al., 2015	63.33	5.01	7	46.67	5	7
Hussein and Mahfouz, 2016	45.67	4.81	9	30.23	3.18	9
Yan et al., 2016	35.42	6.27	8	25.54	4.1	8
Rehman et al., 2018	21.29	1.02	6	9.57	0.57	6
Sadi et al., 2019	197.54	12.28	9	179.69	7.81	12

## Sheet: GSH
study year	e	esd	en	c	csd	cn
Palsamy and Subramanian, 2011	29.22	1.02	6	20.57	0.88	6
Khamneh et al., 2012	16.13	0.88	6	11.61	1.03	6
Ramar et al., 2012	2	0.9	6	0.8	0.17	6
Elbe et al., 2015	5.2	0.2	7	4.75	0.2	7
Hussein and Mahfouz, 2016	16.56	1.76	9	11.57	1.12	9
Rehman et al., 2018	7.68	0.16	6	3.45	0.16	6

## Sheet: GPx
study year	e	esd	en	c	csd	cn
Palsamy and Subramanian, 2011	6.44	0.17	6	4.07	0.12	6
Khamneh et al., 2012	261.77	9.44	6	189.34	18.6	6
Ramar et al., 2012	1.5	0.53	6	1.1	0.34	6
Hussein and Mahfouz, 2016	11.56	0.96	9	7.59	0.85	9
Bashir, 2018	94.12	9.56	10	56.62	8.82	10
Sadi et al., 2019	21.91	1.11	9	24.14	1.26	12
Qi et al., 2021	41.35	3.79	20	28.92	2.7	20

## Sheet: TNF-α
study year	e	esd	en	c	csd	cn
Chang et al., 2011	122.16	13.47	5	74.55	8.08	5
Palsamy and Subramanian, 2011	195.98	9.05	6	530.65	24.12	6
Koca et al., 2016	31.78	3.1	6	69.77	6.97	6
Ma et al., 2016	66.47	6.47	11	108.24	8.82	11

## Sheet: IL-6
study year	e	esd	en	c	csd	cn
Chang et al., 2011	328.45	25.96	5	242.6	15.97	5
Palsamy and Subramanian, 2011	27.86	1.39	6	54.33	4.53	6
Zheng et al., 2014	87.07	22.06	12	144.41	59.93	12
Koca et al., 2016	20.92	3.08	6	48.62	11.69	6
Ma et al., 2016	267.98	15.76	11	364.53	15.77	11

[truncated: 1 more sheets: IL-1β]
